# Supplementary material for: Carbon Quantum Dots Bridged TiO2/CdIn2S4 toward Photocatalytic Upgrading of Polycyclic Aromatic Hydrocarbons to Benzaldehyde
Source: Molecules. 2022 Oct 27;27(21):7292. doi: 10.3390/molecules27217292 (PMC9653999; doi:10.3390/molecules27217292)
Supplement: Supplementary file 1 [file molecules-27-07292-s001.zip]

Archive with 1 entries (1 files):
- molecules-1970602-supplementary.pdf
